# Supplementary material for: Intra-Phenotypic and -Genotypic Variations of Beauveria bassiana (Bals.) Vuill. Strains Infecting Aedes aegypti L. Adults
Source: Int J Mol Sci. 2024 Aug 13;25(16):8807. doi: 10.3390/ijms25168807 (PMC11354911; doi:10.3390/ijms25168807)
Supplement: Supplementary file 1 [file ijms-25-08807-s001.zip]

Archive with 1 entries (1 files):
- ijms-3112465-supplementary.pdf
